# Supplementary material for: Enhancing Gel-Based Drilling FIuids for Oil Sands Recovery Using Nitrogen-Doped Carbon Quantum Dots as AsphaItene Dispersants
Source: Gels. 2025 Nov 24;11(12):942. doi: 10.3390/gels11120942 (PMC12732854; doi:10.3390/gels11120942)
Supplement: Supplementary file 1 [file gels-11-00942-s001.zip]

Archive with 1 entries (1 files):
- gels-3963564-supplementary.pdf
